# Supplementary material for: Impact of occupational sedentary behavior on mental health: A systematic review and meta-analysis
Source: PLoS One. 2025 Aug 20;20(8):e0328678. doi: 10.1371/journal.pone.0328678 (PMC12367128; doi:10.1371/journal.pone.0328678)
Supplement: S1 Dataset — (XLSX) [file pone.0328678.s007.xlsx]

## Sheet: dataset
first_author	year	country	title	journal	study_design	occupation	main_objective	inclusion_criteria	exclusion_criteria	recruitement_procedure	n_total	comment_for_age	age_mean	age_sd	number_of_men	percentage_of_men	other_parameters_measured	sedentary_exposure	sedentary_assessment	type_of_mental_health_issue	mental_health_assessment	results_related_to_mental_health_and_sedentary_behavior	type_of_risk_for_studies_included_in_the_meta-analysis	risk_adjusted_on_the_following_variables	included_in_the_systematic review	included_in_the_meta-analysis	reason for non-inclusion in the meta-analysis
Hagger-Johnson	2014	UK	Association between sitting time in midlife and common mental disorder symptoms: Whitehall II prospective cohort study	Journal of Psychiatric Research	prospective cohort	civil servants	to examine the relationship sitting behaviour and common mental disorder symptoms using cross- sectional and prospective analyses.	all civil servants aged 35-55 years in 20 London based departments	no exclusion criteria	Whitehall II cohort study of British civil servants (govern- ment workers). They asnwered the questionnaire	5172	35-55			3810	67	BMI, education, marital status, socio-economic status, smoking status, physical activity (active, moderate or low), retirement, weekly alcohol intake, fruits/vegetables daily, chronic disease, C-reactive protein and interleukin-6	Medium (sitting a total of 33-50 h/week) High (sitting a total of 51-135 h/week)	Self-Administered Physical Activity Questionnaire	psychological distress	General Health Questionnaire (GHQ-30); the Short Form-36 Mental Component Summary (SF-36 MCS); Center for Epidemiologic Studies Depression Scale (CES-D)	increased risk of psychological distress, whatever the model	adjusted and fully adjusted odds ratio	age, sex, socio-economic status, education, physical activity, marital status, retirement, smoking status, alcohol use, diet, chronic disease, BMI, C-reactive protein, interleukin-6	yes	yes
Hallgren	2020	Sweden	Associations of sedentary behavior in leisure and occupational contexts with T symptoms of depression and anxiety	Preventive Medicine	cross-sectionnal	general	compare relationships of sedentary behavior with frequent symptoms of depression and anxiety in both leisure-time and occupational settings	data originate from the Swedish Health Profile Assessment (HPA) database, managed by the Health Profile Institute (HPI, Stockholm, Sweden: www.hpihealth.se/). The HPA is offered to employees working for companies or organizations connected to occupational or health related services.	removal of participants with missing covariate data	Swedish Health Profile Assessment (HPA) database	23644		42.5	12	13602	57.5	BMI, education, smoking status, pain, exercise frequency	25%–49% of time 50%–74% of time ≥75% of time Almost always sedentary	Swedish Health Profile Assessment (HPA) survey	depression & anxiety	single question: ‘I experience worry, depressed mood or anxiety...’ with 5response al- ternatives; Very often, Often, Sometimes, Rarely, and Never.	increased risk of depression & anxiety, whatever the model	crude and adjusted odds ratio	age, gender, education, smoking, pain, medication, BMI, exercise frequency	yes	yes
Hanna	2019	Qatar	The Relationship Between Sedentary Behavior, Back Pain, and Psychosocial Correlates Among University Employees	Frontiers in Public Health	cross-sectionnal	university employees	to assess the association between levels of sedentarybehavior, physical activity, back pain and psychosocial factor in university employees	full time academic and nonacademic employees of Qatar University	pregnant women	participants were asked to complete a combined validated questionnaire on health and well-being including information regarding sitting time as a measure of sedentary behavior, physical activity, back pain, and well-being.	479	category of age: 21-30, 31-40, >40			206	43	Occupation, PA level, depressed mood, and back pain	Too much sitting if the duration of sitting is more than 10 h	Global Physical Activity Questionnaire developed by the World Health Organization (WHO) and IPAQ	depressed mood	The perceived beliefs regarding the psychological impact of pain on the participant was also assessed using a Likert rating scale from 0 (no pain) to 5 (pain as bad as it could be).	the risk of “sitting too much” was increased in workers with depressed mood (OR=1.41, 95CI 0.77 to 2.63, P = 0.056)			yes	no	Unmatched risk (risk of long sedentary behavior for workers with a depressed mood)
Kilpatrick	2013	Australia	Cross-sectional associations between sitting at work and psychological distress: Reducing sitting time may benefit mental health	Mental Health and Physical Activity	cross-sectionnal	state government employees	to examine associations between occupational sitting and psychological distress in employed adults, independent of leisure-time physical activity.	government agency, employment contract (permanent, casual/fixed term) and work type (full-time, part-time) Tasmanian State Service	exluded participants with missing data on key study factors	data collected in the 2010 Partnering Healthy@Work baseline survey of state government employees.	946		47	10	946	47	BMI, weight, weight status, education, marital status and physical functioning, effort reward imbalance, work category, work condition	Moderate sitting:3-6 h/day High sitting: >6 h/day	International Physical Activity Questionnaire (IPAQ)	psychological distress	Kessler Psychological Distress scale (K10)	most often, increased risk of psychological distress	adjusted and fully adjusted odds ratio	age, marital status, effort-reward imbalance and leisure-time physical activity	yes	yes
Martín-del-Campo	2023	Mexico	Moderate physical activity is associated with lower depression, anxiety and stress in health-care workers during the COVID-19 pandemic	Journal of Psychosomatic Research	retrospective cohort	workers of a tertiary-care hospital	to analyze depression, anxiety and stress in multidisciplinary health-care workers, and their relationship with physical activity before and during the peak of the COVID-19 pandemic.	workers of a tertiary-care teaching hospital, >18 years, temporary or permanent employment	subjects who did not answer baseline and final evaluations were excluded	a short electronic questionnaire (Google formsTM) sent to all the hospital workers through messaging networks, informing the purpose, characteristics and voluntariness of the survey.	1146		37	8	438	38	BMI, marital status, chronic disease, work category, physical activity (low, moderate, intense)	>6 h sitting/workday	Spanish short form of the International Physical Activity Questionnaire (IPAQ)	depression, anxiety, stress	the Spanish short version of the Depression, Anxi- ety and Stress Scales (DAAS-21)	increased risk of depression, anxiety, and stress whatever the model	fully adjusted odds ratio	age, sex, marital status, work category, presence of diabetes, hypertension, pulmonary disease and obesity (BMI >40 kg/m2), assignment to COVID-19 areas, frequency of intense and moderate physical activity, frequency of walking, and sedentary behavior, as well as presence of depression, anxiety or stress at baseline evaluation.	yes	yes
Muniswamy	2021	India	Short-term effects of a social media-based intervention on the physical and mental health of remotely working young software professionals: A randomised controlled trial	Appl Psychol Health Well-Being	Randomized controlled trial	remote office workers	to assess the short-termeffects of a social media-based intervention on thephysical and mental health in desk-based remote office workers during the pandemic	1) an IT professional employed full term in a reputed IT firm in India; (2) working from home; (3) young adults of age, 23–35 years; (4) have a minimum 1-year experience in the current software/computing job; or (5) have an active social media member (using Facebook account and at least log in once in 2 days)	(1) have any chronic diseases or their doctors advised not to exercise for the next 2 months due to medical reasons; (2) taking any drugs that alter mental or psychological health; (3) pregnant or post-partum less than 2 months or planning to be pregnant in next 2 months; (4) had sought medical attention for any musculoskeletal disorders that may limit their PA levels; or (5) planning to shift th…	online recruitment through Facebook, LinkedIn and ResearchGate pages.	2 476		26.3	3.5	25	65	BMI, education, physical activity level, sleeping time	They assessed office sitting in workdays, leisure sitting time in workdays, and sitting time during the non-workday, but no information about the severity of sitting time	Workers Living Activity Time Questionnaire (WLAT-Q)	depression, anxiety, stress	Depression Anxiety Stress Scale (DASS 21)	the intervention group reduced occupational sitting time by 58 min per working hours, and decreased their stress and anxiety scores by 6 points and 3 points (using DASS21 questionnaire) compared with controls			yes	no	No risk (changes in scores of stress and anxiety)
Muniswamy	2022	India	Association between physical and the mental health variables among software professionals working at home: A secondary analysis	International Journal of Occupationa Safety and Ergonomics (JOSE)	randomized controlled trial	IT professional	to explore the association between PA and mental health in software professionals who were working remotely	IT professional employed full term, working remotely until June 30, 2021, age 23–35 years, <1 year of experience in the IT industry, working in the same company for the past 1 year, having a Facebook account and logging in at least login once in 2 days.	take any drugs that alter mental or psychological health, pregnant or delivered in the past month, had sought medical attention for any traumatic or pathological conditions for the past 3 months, planned to shift the job in the next 2 months, had any medical history of chronic diseases that prevents then from adequate participation in any PA programme.	online recruitment through Facebook, LinkedIn and ResearchGate pages.	80		25.7	3.1	52	65	BMI, height, weight, education, marital status, sleep duration	>6 h sitting/workday	Modified workers’ living activity time questionnaire (WLAT-Q)	depression, anxiety, stress	Depression Anxiety Stress Scale (DASS 21)	the average daily sitting time during the workday was positively associated with stress, anxiety and depression	adjusted odds ratio	age, gender and BMI	yes	yes
Nascimento	2020	Brazil	Mental Health and Physical Activity Level in Military Police Officers from Sergipe, Brazil	International Symposium on Physical Activity and Combat Sports	cross-sectionnal	police officer	to analyse the association between the level of physical activity and mental health indicators in this population	military police officers active in battalions and companies in the metropolitan region of Aracaju, aged between 21 and 55	police officers on medical leave from work	recruitement by occupational health service during medical visits	254	category of age: <37 or >37			212	83.5	BMI, height, weight, economic class, job characteristics, workplace, length of service, and weekly workload.	"Low levels of physical activity = 1" was given for "insufficiently active" and "sedentary".	The short version of the International Physical Activity Questionnaire (IPAQ)	deep sadness, anxiety, burn-out syndrome	EPS-10 stress perception scale, Youth Risk Behavior Surveillance System (YRBSS) for suicidal ideation, The HAD scale for anxiety and depression, and The Maslach Burnout Inventory	police officers classified as "insufficiently active" had a higher risk for "burnout syndrome" (OR = 2.49; CI: 95% 1.42-4.43) and a greater feeling of "deep sadness" (OR = 1.85; CI: 95% 1.03-3.33) compared with physically active colleagues	adjusted odds ratio	age, gender, BMI, work type, weekly workload, workplace, service time, PA level	yes	yes
Sakakibara	2023	Japan	Association of Work-Related Sedentary Behavior With Mental Health and Work Engagement Among Japanese White- and Blue-Collar Workers	Journal of Occupational and Environmental Medicine	Cross-sectional study	white- and blue-collar workers	to investigate the association between occupational sedentary behavior and mental health and work engagement among white- and blue-collar workers	full-time worker, living in Japan, and aged 20–59 years	participants who were on leave, had missing answers, and whose occupation were not clear	all surveys for this project were conducted with full-time worker panelists from an Internet survey company. Panelists who agreed to participate in the survey accessed the designated website and completed the questionnaires.	1 213	20-59	41.8 (white-collar) 40.8 (blue-collar)	10.3 (white-collar) 10.6 (blue-collar)	633	52.2	education, marital status, managerial status, working hours, working from home, job demands, job control, workplace support, PA, work engagement.	Sedentary behavior was measured on (%). They created low- and high-sedentary groups using median for each occupational group: 70% for white-collar workers and 30% for blue-collar workers where they adopted different cutoff points for different groups.	Work-Related Physical Activity Questionnaire	mood (mental health)	The Japanese version of the World Health Organization Five Well-Being Index	high sedentary behavior was associated with poorer mental health (in adjusted model included sociodemographic, work-related variables, and MVPA) in white-collar workers but not in blue-collar workers			yes	no	No risk
Sung	2021	South Korea	Association of occupation with the daily physical activity and sedentary behaviour of middle-aged workers in Korea: a cross-sectional study based on data from the Korea National Health and Nutrition Examination Survey	BMJ Open	Cross-sectional study	data of workers collected from Korea National Health and Nutrition Examination Survey	to assess the association of occupation with MVPA, MSA and sedentary behavior in middle-aged workers.	adults workers aged between 40 and 70 years	students or unemployed or who had responded that PA in their daily lives was limited due to physical or mental disorders	data was taken from the Korea National Health and Nutrition Examination Survey	6 359	40-70					education, residence, marital status, income, work time/week, working schedule, occupation category, working status, employment type, stress perception	sedentary behaviour exceeding 7 hours a day as ‘high sedentary’, but they assess the risk of high sedentary behavior for workers with high stress, not the risk of mental health issues due to occupational sedentary behavior	Korean Version of the Modified Global Phys- ical Activity Questionnaire (K-GPAQ)	stress perception	KNHANES survey	the risk of sedentary behavior increased in workers with high stress compared to those with low stress (men: OR=1.36, 95CI 1.13 to 1.57; women: OR=1.13, 95CI 0.96 to 1.34)			yes	no	Unmatched risk (risk of high sedentary behavior for workers with high stress)
Watanabe	2021	Japan	Association between sitting time at work and the onset of major depressive episode: a 1-year prospective cohort study using the Bayesian regression	Psychiatry research	prospective cohort	employees in the company	to investigate the association between sitting time at work and the onset of major depressive episode (MDE)	have an employee status, age≥20years, and comprehension of the questionnaires in Japanese	had suffered an MDE in the 12 months before the baseline survey or had been officially absent due to mental health problems in the 12 months before baseline	recruitment at the companies through email invitation	231	category of age: 20-39, 40-49, 50-59, 60+			175	75.8	education, marital status, household income, physical activity, drnking, smoking, job stressor, working hours	9.5+ h/day (vs <9.5 h/day)	The Worker’s Living Activity-time Questionnaire (JNIOSH- WLAQ)	Major Depression Episode (MDE)	Composite International Diagnostic Interview version 3.0 (CIDI 3.0)	incident rates of MDE per months were 0.34, 0.11, and 1.02% in short (< 7.2 h per day), medium (7.2–9.5 h), and long (9.5+ h) sitting time at work. The risk of having MDE increased when sitting >9.5h/day.	crude and adjusted hazard ratio	physical activity levels, sex, age, educational status, marital status, household income, job stressors (job demands, job control, supervisor and coworker support), and working hours	yes	yes
Xu	2023	UK	Lifestyle Factors in the Association of ShiftWork and Depression and Anxiety	JAMA Network Open	Prospective cohort	employed or selfemployed workers in the UK Biobank baseline survey	to explore the associations between shift work, anxiety and depression	participants who were employed or self-employed in UK Biobank database	participants with a history of depression or anxiety at baseline and missing lifestyle information and covariates	data was taken from The UK Biobank	175 543		52.6	7.1		50.3	age, race and ethnicity, Townsend deprivation index, educational attainment, diabetes, hypertension, cancer, stroke, and ischemic heart disease [angina and heart attack], hours of work per week, years working in current job, walking or standing at work, and heavy manual or physical work	They assessed unhealthy TV viewing or sedentary time but no data about occupational sedentary behavior	International Physical Activity Questionnaire (IPAQ)	depression, anxiety	Diagnoses were recorded using the International Statistical Classification of Diseases and Related Health Problems, Tenth Revision (ICD-10)	shift workers was associated with a higher risk of depression (HR=1.22, 95CI 1.12 to 1.33, P < .001) and anxiety (HR=1.16, 95CI 1.04 to 1.28, P < 0.001) compared to non-shift workers by taking into account smoking, sedentary time, BMI, and sleep duration as variables			yes	no	Unmatched risk (no data about occupational sedentary behavior)
